# Supplementary material for: A pilot study combining noninvasive spinal neuromodulation and activity-based neurorehabilitation therapy in children with cerebral palsy
Source: Nat Commun. 2022 Oct 5;13:5660. doi: 10.1038/s41467-022-33208-w (PMC9535012; doi:10.1038/s41467-022-33208-w)
Supplement: Supplementary file 5 — Source Data [file 41467_2022_33208_MOESM5_ESM.xlsx]

## Sheet: Sheet1
	Patient ID	Age	Baseline GMFCS Level	GMFM88		PedsQL
				Baseline	8 weeks	Baseline	8 weeks
	1	12 to 18	1	85.4	97.1	37	24
	2	7 to 12	1	82.5	87.9	39	26
	3	2 to 7	2	89.8	95.4	38	25
	4	2 to 7	2	34.3	66.2	45	31
	5	12 to 18	2	62.4	88	50	40
	6	2 to 7	2	68.1	78.3	49	31
	7	2 to 7	2	70.3	83	78	60
	8	2 to 7	4	9	20	53	44
	9	2 to 7	4	29	41
	10	2 to 7	4	19.8	27.7
	11	2 to 7	5	17.8	38.4	75	74
	12	2 to 7	5	5.4	12.7	70	64
	13	7 to 12	5	4.3	15.2	82	72
	14	2 to 7	5	2.9	17.4
	15	2 to 7	5	1.1	6.6
	16	7 to 12	5	10.5	18.3	72	70
